# Supplementary material for: LAL Regulators SCO0877 and SCO7173 as Pleiotropic Modulators of Phosphate Starvation Response and Actinorhodin Biosynthesis in Streptomyces coelicolor
Source: PLoS One. 2012 Feb 20;7(2):e31475. doi: 10.1371/journal.pone.0031475 (PMC3282765; doi:10.1371/journal.pone.0031475)
Supplement: Appendix S1 — Complete list of Mc and p- values for all genes passing the statistical tests are provided in an Excel spreadsheet. (XLS) [file pone.0031475.s008.xls]

## Sheet: Hoja1
Systematic name	Gene name	Product	Mc BvA	Mc CvA	p-value BvA	p-value CvA
SCO0107		putative aminoglycoside nucleotidyltransferase	1.02412	0.553171	0.000301782	0.0403175
SCO0144		hypothetical protein SCJ33.08	1.28013	0.883343	1.38095e-05	0.00160199
SCO0148		putative transcriptional regulatory protein	1.16712	0.786892	3.31985e-06	0.000734278
SCO0254		conserved hypothetical protein	0.721619	0.997105	0.0126047	0.00106033
SCO0268		hypothetical protein	0.695782	1.03117	0.000166866	5.80363e-07
SCO0275		putative transcriptional repressor protein	0.851776	0.376523	0.000115226	0.0636174
SCO0307		putative DNA-binding protein	1.03386	0.335597	0.000306892	0.203535
SCO0330		putative 3-ketoacyl-ACP/CoA reductase	0.912196	0.702189	0.000100733	0.00205828
SCO0343		hypothetical protein SCF41.02	0.747418	1.31357	0.0202668	0.000181005
SCO0399		putative pyruvyl transferase peptidoglycan biosynthesis	-0.366611	-1.06084	0.21791	0.00107453
SCO0465		non-heme chloroperoxidase (chloride peroxidase)	0.660464	1.00989	0.00510666	7.66599e-05
SCO0471		putative araC family transcriptional regulator	0.860855	1.1038	0.00189843	0.000155717
SCO0475		ABC transporter protein, integral membrane subunit	1.0813	1.52967	0.000539624	7.24391e-06
SCO0482		secreted chitinase	0.802369	0.970409	0.000991587	0.000140134
SCO0559		hypothetical protein SCF73.06c	0.686288	1.03582	0.0133133	0.000490696
SCO0562		putative integral membrane protein	-0.613298	-0.996972	0.024871	0.000668146
SCO0605		putative AraC-family transcriptional regulator	0.748627	0.879733	0.00433597	0.00124273
SCO0613	arcA	arginine deiminase	0.417617	0.762521	0.0358989	0.000405256
SCO0638		putative lipoprotein	-0.955987	-1.10824	0.00402603	0.00123952
SCO0641	terD	tellurium resistance protein	0.372936	1.34997	0.193197	4.18378e-05
SCO0647		short chain oxidoreductase	0.726598	1.24137	0.000528569	2.74792e-07
SCO0655	gvpJ	putative gas vesicle synthesis protein.	-1.22377	-1.47629	0.00167197	0.000284641
SCO0699		hypothetical protein SCF42.09c	1.8092	1.00513	5.76714e-10	3.85938e-05
SCO0701	abaA-orfD	hypothetical protein SCF42.11c.	1.04446	1.09926	0.00197373	0.00144358
SCO0702	abaA-orfA	putative acylglycerol-3-phosphate O-acyltransferase	0.874212	0.164801	0.0413193	0.695265
SCO0705		conserved hypothetical protein	0.647148	1.16844	0.0416693	0.000650219
SCO0715		hypothetical protein SCF42.25c.	-0.25271	-1.12917	0.29588	5.42106e-05
SCO0736		putative secreted protein	-0.872576	-1.59294	0.00244365	1.42228e-06
SCO0752	salO	protease precursor	-0.824452	-1.1307	0.00161357	5.56001e-05
SCO0761		hypothetical protein SCF81.20	-0.10293	-0.915736	0.545741	7.18375e-06
SCO0762	sti1	protease inhibitor precursor	-0.158131	-1.0707	0.408333	3.54623e-06
SCO0766		putative secreted beta-galactosidase	-0.438525	-0.92646	0.0347455	5.97073e-05
SCO0910		conserved hypothetical protein SCM1.43	0.549677	0.815966	0.0199318	0.00110118
SCO0920		putative acyltransferase	1.77089	0.999953	7.95003e-11	8.54558e-06
SCO0934		putative integral membrane protein	0.865027	1.40679	0.00159288	4.22182e-06
SCO0980		hypothetical protein (fragment)	1.24605	0.889977	6.00167e-05	0.00262495
SCO0992		putative cysteine synthase	0.789509	0.613263	0.000388552	0.00484243
SCO1036		putative phosphotriesterase-family protein	1.16107	0.615212	7.09846e-05	0.0236594
SCO1045		putative metal associated protein	0.940252	1.32021	0.00104596	1.91827e-05
SCO1048		putative phospholipase A2	1.46761	1.32192	6.5436e-05	0.000338197
SCO1054		putative aminotransferase	0.780663	0.671921	0.000209487	0.0012319
SCO1066		putative LacI-family transcriptional regulator	1.06759	1.68735	0.000342843	5.35324e-07
SCO1113		conserved hypothetical protein	0.512762	1.02438	0.0851763	0.00143567
SCO1119		putative AsnC-family transcriptional regulatory protein	0.446856	1.01259	0.0745951	0.000249124
SCO1167		putative helicase	1.39236	1.00677	1.92442e-07	4.62432e-05
SCO1179		conserved hypothetical protein SCG11A.10c	0.73781	0.769929	0.00122644	0.000953085
SCO1195		putative membrane protein	2.09432	2.02123	2.84225e-11	9.32564e-11
SCO1196		putative Tat dependent secreted protein	1.94102	1.62265	1.76178e-06	3.69395e-05
SCO1202		putative DNA ligase	1.0103	0.69941	0.000337428	0.0100283
SCO1209		putative short chain acyl-CoA dehydrogenase	1.17682	1.0396	1.11755e-05	7.2673e-05
SCO1218		putative transmembrane transport protein	-0.0743623	0.881025	0.726453	0.000248554
SCO1222		putative amidinotransferase	1.31485	0.631979	1.19229e-07	0.00301268
SCO1232	ureG	urease accessory protein	1.0955	1.04389	6.81793e-06	1.74356e-05
SCO1276	sigJ	RNA polymerase ECF sigma factor	1.16225	0.7844	0.000320289	0.0115238
SCO1278		putative ATP/GTP-binding protein	1.2002	0.726782	8.00374e-05	0.0116546
SCO1293		hypothetical protein	2.29107	1.51482	4.56079e-12	7.12376e-08
SCO1361		conserved hypothetical protein	-0.183162	-0.877776	0.398398	0.000309222
SCO1364		hypothetical protein SC10A9.06c	-1.4308	-1.30553	0.00588453	0.0122338
SCO1370		putative two component system DNA binding response regulator	0.925696	1.02434	0.00196427	0.000853874
SCO1373		conserved hypothetical protein	0.883172	0.52117	4.00968e-05	0.00919009
SCO1419	ugpQ2	putative glicerophosphoryl diester phosphodiesterase.	1.70311	0.969791	2.49054e-06	0.00308993
SCO1426		hypothetical protein SC6D7.13c.	0.712797	0.328751	0.000351639	0.0782396
SCO1457		putative transport protein	0.660133	1.10988	0.0218513	0.000396069
SCO1492		putative peptidase	-0.175869	-0.92113	0.481881	0.000875554
SCO1505	rspD	30S ribosomal protein S4	-0.305998	-1.19967	0.214028	2.61202e-05
SCO1522	pdxT	Glutamine amidotransferase subunit pdxT (EC 2.6.-.-)	-0.058332	-0.875878	0.785956	0.000320879
SCO1532		hypothetical protein	0.910966	0.298611	9.72867e-05	0.159811
SCO1533		hypothetical protein SCL2.23c	0.842236	-0.160018	0.000216002	0.440398
SCO1538		putative transport system membrane protein	1.00359	0.349782	3.40861e-05	0.107692
SCO1550		putative small membrane protein	-1.49359	-1.99262	0.000141424	2.35331e-06
SCO1572		putative secreted protein	2.21929	1.91634	4.72526e-05	0.000374145
SCO1588		putative integral membrane protein	-0.413874	-0.617676	0.0127588	0.000492506
SCO1592	nudF	hypothetical protein	-0.702442	-0.710325	0.000295635	0.000304748
SCO1633	tatA	putative Tat dependent secreted protein	0.995005	1.21647	0.000209788	1.76359e-05
SCO1657		putative methionine synthase	0.835578	0.725573	4.99523e-05	0.000340656
SCO1682		putative zinc-binding alcohol dehydrogenase	0.334629	0.717903	0.0896988	0.000802593
SCO1800	chpE	putative small secreted protein	-1.08869	-0.79187	2.48654e-05	0.00127762
SCO1819		putative integral membrane protein	0.715277	0.589387	0.000230235	0.00196664
SCO1822		putative transmembrane transport protein	0.47834	0.783679	0.0366265	0.00132256
SCO1860		putative secreted protein	-0.293452	-0.725871	0.126979	0.000576697
SCO1863		hypothetical protein SCI39.10c	0.632908	1.04052	0.0169018	0.00026577
SCO1873		putative acetyltransferase	-0.522872	-1.09095	0.0899236	0.00111493
SCO1916	dapD	putative transferase	1.07068	1.24699	0.00175924	0.000505087
SCO1934	cyoE	putative cytochrome oxidase assembly factor	-1.15174	-0.11704	0.000661966	0.707862
SCO1935	tktA1	transketolase A	0.00154074	-0.897702	0.994473	0.000339851
SCO1950	whiA	hypothetical sporulation regulatory protein	1.7759	1.01825	0.00299026	0.086504
SCO1955		putative Rieske iron sulphur binding protein	0.702223	1.17729	0.0385234	0.00109496
SCO1958	uvrA	ABC excision nuclease subunit A	-0.638867	-1.09595	0.0416267	0.00108973
SCO1968	glpQ2	putative secreted glycerophosphoryl diester phosphodiesterase	3.35493	3.12578	3.71087e-09	2.206e-08
SCO1981		conserved hypothetical protein	0.673481	0.743847	0.00207174	0.000922927
SCO2001		putative secreted protein	0.794126	0.953061	0.0034111	0.000733712
SCO2018		putative aminopeptidase N	0.745715	1.07473	0.00555133	0.000184293
SCO2031		hypothetical protein	0.476012	0.79442	0.0421715	0.0015078
SCO2041		putative membrane protein	-0.185057	-0.7428	0.385965	0.00145701
SCO2078		putative membrane protein	-0.164234	-1.35473	0.67174	0.0014759
SCO2096		putative membrane protein	0.654612	0.90929	0.0135868	0.00112473
SCO2161		conserved hypothetical protein	-0.405186	-1.06405	0.0618064	1.92474e-05
SCO2162		putative quinolinate synthetase (fragment)	1.1255	0.667658	1.78205e-05	0.00606817
SCO2187		putative acetylmuramoyl-L-alanine amidase	0.960404	0.855283	3.99027e-05	0.000210348
SCO2194	lipA	putative lipoic acid synthetase	0.821091	0.716982	8.0084e-05	0.000481968
SCO2195		hypothetical protein	0.939742	1.51237	0.00183469	6.56292e-06
SCO2196		putative integral membrane protein	0.681679	0.961035	0.00460391	0.000179202
SCO2267		probable heme oxygenase	0.487653	0.815915	0.0128166	0.000129984
SCO2268		conserved hypothetical protein	1.32187	0.875296	1.57747e-05	0.00230032
SCO2283		possible secreted esterase	0.845266	1.01229	0.00239633	0.000456147
SCO2320		hypothetical protein	0.534275	0.966777	0.0496368	0.00102711
SCO2322		putative secreted protein	-0.21036	-0.593033	0.211424	0.00123402
SCO2327		conserved hypothetical protein	-1.31329	-1.07953	0.000250248	0.00222615
SCO2328		putative D-ala-D-ala dipeptidase	0.833649	1.39647	0.0867489	0.00656725
SCO2332		putative hydrolase	0.692183	1.10889	0.0345529	0.00143578
SCO2364		conserved hypothetical protein	1.00944	1.07357	0.00201972	0.00153931
SCO2374		putative TetR-family transcriptional regulator	0.870124	0.555837	0.000460467	0.0195291
SCO2428		putative phosphate binding protein (putative secreted protein)	1.56779	1.30937	8.80498e-06	0.000143325
SCO2492		putative membrane protein	-0.95644	-1.09854	4.56208e-05	7.77519e-06
SCO2496		putative secreted protein	-0.0220878	0.772235	0.921132	0.0016806
SCO2530		hypothetical protein SCC117.03.	-0.437161	-1.03586	0.114696	0.00062802
SCO2549		possible protease	0.723143	1.05391	0.0219249	0.00167362
SCO2560		conserved hypothetical protein	-0.319183	-0.978929	0.232176	0.000845819
SCO2582		conserved hypothetical protein SCC123.20.	0.643664	0.801473	0.000170291	1.03491e-05
SCO2592		putative transferase	-1.02494	-0.773465	0.000290997	0.00482015
SCO2618	clpP2	ATP dependent Clp protease proteolytic subunit 2	-0.3655	-0.725641	0.0856656	0.00149872
SCO2629		putative membrane protein	0.649372	0.892594	0.00187469	6.22684e-05
SCO2630		putative biotin synthase	1.17518	0.888499	3.84301e-09	1.17544e-06
SCO2702		putative secreted protein	0.0436472	-0.588397	0.790723	0.00122888
SCO2733		conserved hypothetical protein SCC57A.04c.	0.471805	0.944634	0.0783962	0.00109179
SCO2753		putative LacI-family transcriptional regulator.	-0.341081	-0.771481	0.0919516	0.00052132
SCO2775		putative TetR-family regulatory protein	1.25761	0.883064	0.000226878	0.0076253
SCO2858		hypothetical protein SCE20.32c.	0.432797	1.05275	0.0232733	2.7054e-06
SCO2883		putative cytochrome P450.	1.02478	1.03203	0.000403929	0.000442193
SCO2922		putative membrane protein	0.347012	1.22201	0.306194	0.00106536
SCO2924	ssgG	putative sporulation regulator	1.22868	0.367143	3.6727e-05	0.167974
SCO2932		putative permease membrane component	0.521939	1.53497	0.181207	0.000388258
SCO2953	rsuA	probable anti-sigma factor	-0.788104	-1.1873	0.0260711	0.00152488
SCO2954	sigU	RNA polymerase sigma factor	-0.848502	-1.27296	0.0370261	0.00293939
SCO3027		hypothetical protein SCD84.08c	0.42243	0.889425	0.063425	0.000360605
SCO3031		hypothetical protein SCE34.12	0.852513	0.625066	1.24417e-05	0.000737848
SCO3116		hypothetical protein SCE41.25c	0.706147	1.61935	0.0735238	0.000239915
SCO3299		conserved hypothetical protein	-0.98773	-0.990587	0.0010958	0.00121943
SCO3319	hemA	putative glutamyl-tRNA reductase	-0.554697	-0.80701	0.00650513	0.000212736
SCO3327		hypothetical protein	0.521129	1.29865	0.0935425	0.000174206
SCO3347		putative AP endonuclease	-0.317368	-0.728148	0.0978492	0.000521741
SCO3372		putative large ATP-binding protein	0.733376	0.718586	0.00019353	0.000289038
SCO3383	panC	putative pantoate-amino acid ligase	0.908066	0.669401	0.000352509	0.00681942
SCO3397		putative integral membrane lysyl-tRNA synthetase	0.975078	1.29065	0.000220782	5.9651e-06
SCO3401	folK	putative hydroxymethyldihydropteridine pyrophosphokinase	0.481348	0.902994	0.0208878	8.60795e-05
SCO3455		putative ABC-transporter transport protein	0.937406	1.25007	0.00126787	5.38507e-05
SCO3544		putative membrane protein	0.754142	1.25464	0.0248937	0.000535153
SCO3616		hypothetical protein	0.60954	0.982199	0.00452128	3.13658e-05
SCO3647		conserved hypothetical protein	1.15727	0.570068	3.75359e-05	0.0268908
SCO3653		putative two-component system regulator	0.528269	0.666176	0.00342536	0.000424246
SCO3662		hypothetical protein SCH44.02c	0.577492	1.22508	0.00906847	1.8818e-06
SCO3663		putative membrane protein	1.13485	0.715462	6.26854e-05	0.00735034
SCO3685		conserved hypothetical protein	0.592207	0.362771	0.000425812	0.0237238
SCO3739		putative epimerase	0.670089	0.763997	0.00175936	0.000551371
SCO3744		hypothetical protein SCH22A.22	-0.56109	-0.827804	0.00353285	6.63525e-05
SCO3750		putative two-component sensor histidine kinase	0.692676	1.12636	0.0261245	0.000721299
SCO3753		putative integral membrane	-0.2056	-0.917681	0.298701	5.31926e-05
SCO3755		putative ABC transport system ATP binding protein	-0.116983	-0.706678	0.537451	0.000782018
SCO3801		putative aspartyl aminopeptidase	0.663922	1.08088	0.00469174	2.81985e-05
SCO3806		hypothetical protein	0.0267022	0.995882	0.908415	0.000145168
SCO3838		putative membrane protein	0.551894	0.666159	0.00128102	0.000197126
SCO3842		putative dioxygenase	0.266512	0.763101	0.188212	0.000638955
SCO3846	ftsW	putative FtsW/RodA/SpoVE family cell cycle protein	1.30604	1.5787	5.42987e-06	2.24224e-07
SCO3857		putative regulatory protein	-0.741795	-1.02222	0.00813905	0.000574179
SCO3873	gyrA	DNA gyrase subunit A	-0.826952	-1.61628	0.0189179	3.93003e-05
SCO3883		putative membrane protein	-0.324193	-0.784147	0.0782055	0.000133916
SCO3892	sigT	putative RNA polymerase sigma factor	-0.606961	-0.915159	0.00378681	5.48448e-05
SCO3916		hypothetical protein	0.611308	0.736114	0.00653762	0.00153267
SCO3975		putative regulator	1.52016	1.55757	0.000502822	0.000449066
SCO3979		putative TetR-family transcriptional regulator	0.594611	0.757819	0.00669795	0.000922739
SCO4058		hypothetical protein 2SCD60.24	-0.51692	-1.27351	0.0508104	2.32868e-05
SCO4079	purL	phosphoribosyl formylglycinamidine synthase II (EC 6.3.5.3)	0.633035	0.559934	0.000767363	0.00276109
SCO4088		hypothetical protein SCD25.24c	-0.603752	-1.23242	0.0631797	0.000509456
SCO4122		putative MarR-family transcriptional regulator	0.740537	0.364283	0.00073164	0.0792948
SCO4126		putative membrane protein	0.958398	0.596826	8.04841e-08	0.000175241
SCO4131		putative integral membrane protein	-0.0684894	-1.01779	0.745319	3.55178e-05
SCO4140	pstA	phosphate ABC transport system permease protein	1.03394	0.714447	5.03813e-05	0.00318575
SCO4154		hypothetical protein SCD84.21	0.642975	1.17575	0.0491865	0.000836925
SCO4162		putative integral membrane protein	0.554169	0.629434	0.00162382	0.000513321
SCO4174		putative integral membrane protein	-2.40521	-1.25536	0.000766596	0.0644075
SCO4187		putative membrane protein	0.997688	1.11825	0.000146672	3.9779e-05
SCO4198		putative DNA-binding protein	0.766852	0.666193	0.00076245	0.00319709
SCO4209	pgm1	phosphoglycerate mutase	0.818335	1.02675	0.00187629	0.000189391
SCO4226		hypothetical protein	0.906285	0.535088	0.000160607	0.0179808
SCO4227	mtpA	hypothetical metallothionein protein	1.1482	0.278064	4.6641e-05	0.272752
SCO4228	phoU	phosphate transport system regulator	1.45271	0.872994	1.19464e-06	0.00125874
SCO4229	phoR	PhoR sensor kinase	1.28712	0.932472	9.58311e-06	0.000721143
SCO4230	phoP	PhoP response regulator	1.17043	1.03862	2.01682e-05	0.000117563
SCO4234		2C-methyl-D-erythriol 2,4-cyclodiphosphate synthase	0.552463	1.23936	0.10709	0.00127844
SCO4239		putative small membrane protein	0.883513	0.660805	3.29197e-05	0.00117821
SCO4252		hypothetical protein SCD8A.25c	0.960603	0.104611	5.70626e-05	0.621891
SCO4253		conserved hypothetical protein SCD8A.26c	1.15402	0.291429	0.000116752	0.282585
SCO4263		LAL-family transcriptional regulator	0.813007	0.815695	0.000435791	0.000489107
SCO4276	senR	putative response regulatory protein	0.805485	1.10527	0.00681251	0.000445096
SCO4278		conserved hypothetical protein SCD95A.11	-0.116207	-0.569125	0.474697	0.00141635
SCO4305		hypothetical protein SCD95A.38c	1.38609	1.30439	0.000656751	0.00142073
SCO4323		putative hydrolase	0.988145	0.488346	0.000106849	0.0396017
SCO4366		putative phosphoserine aminotransferase	0.642464	0.430499	0.000517364	0.0156937
SCO4384		putative enoyl CoA hydratase	0.319584	1.43639	0.288588	4.45094e-05
SCO4405		putative ABC transport system ATP-binding protein	0.629871	1.0189	0.0102608	0.00012477
SCO4434		putative LysR-family transcriptional regulator	0.45019	0.805218	0.0439438	0.000842316
SCO4442		hypothetical protein SCD6.20	1.46498	1.80009	7.56271e-05	4.64787e-06
SCO4478		putative transferase	-1.06106	-1.66075	0.00403547	3.81635e-05
SCO4479		putative secreted hydrolase	0.911299	1.22066	0.00338385	0.000212112
SCO4506		conserved hypothetical protein	-0.325198	-0.706483	0.095365	0.000849671
SCO4508		putative cell division-related protein	-0.453488	-0.958355	0.0316715	5.00026e-05
SCO4582		conserved hypothetical protein	1.45896	1.37264	0.000211569	0.000524412
SCO4649	rlpA	50S ribosomal protein L1	-0.0594088	-0.65217	0.733448	0.000766438
SCO4659	rpsL	30S ribosomal protein S12	-0.0997982	-1.16683	0.747592	0.000742066
SCO4665		putative membrane protein	0.80322	1.17936	0.0197158	0.00128829
SCO4669		putative membrane protein	0.70491	1.10512	0.00230137	1.39608e-05
SCO4686		conserved hypothetical protein SCD31.11	0.624281	0.949286	0.0194557	0.000829269
SCO4720	rpmD	50S ribosomal protein L30	-0.0232427	-1.50392	0.95293	0.000640017
SCO4742		conserved hypothetical protein	-0.899071	-1.36023	0.00694025	9.9042e-05
SCO4753		hypothetical protein	-0.217028	-0.901257	0.278619	8.26789e-05
SCO4769	ECF	ECF sigma factor	-0.440522	-1.02852	0.0816569	0.000236957
SCO4825		putative integral membrane protein	0.872367	1.12348	0.001362	9.93315e-05
SCO4842		putative oxidoreductase	0.681048	0.978283	0.00937993	0.000443495
SCO4865		hypothetical protein SCK20.06	-0.571008	-0.894001	0.0309199	0.00144804
SCO4880	neuA	putative transferase	0.777719	0.338657	0.000470693	0.1048
SCO4902		putative secreted protein	0.998542	0.972159	2.96024e-05	5.18677e-05
SCO4906	afsQ2	sensor kinase protein	0.621206	0.831366	0.00457433	0.000342572
SCO4908	sigQ	putative RNA polymerase sigma factor	-0.0972674	-1.2474	0.709401	4.06078e-05
SCO4920		putative DeoR-family transcriptional regulator	-0.218205	-1.47583	0.529652	0.000179002
SCO4948	narH3	nitrate reductase beta chain NarH3	0.667569	0.986819	0.00167245	1.97303e-05
SCO4958	metB	cystathionine gamma-synthase	-0.636813	-1.03954	0.00216404	7.28173e-06
SCO4971		putative xanthine dehydrogenase	0.863758	1.32483	0.00731942	0.00014196
SCO4982		putative membrane protein	-0.942407	-1.34164	5.53507e-05	2.41735e-07
SCO5030		putative integral membrane protein	1.55835	1.43171	0.000545758	0.00129569
SCO5032	ahpC	alkyl hydroperoxide reductase	0.765497	0.414576	6.72457e-05	0.0201137
SCO5037		hypothetical protein SCK7.10c	-0.46915	-0.65029	0.00518867	0.000263453
SCO5039		putative penicillin-binding protein pbp2	0.399342	0.751157	0.0348671	0.000273734
SCO5069		putative oxidoreductase	0.702217	0.751339	6.9925e-05	3.37742e-05
SCO5073	actVI-orf2	putative enoyl reductase	-1.00857	-1.13857	0.000220763	5.71708e-05
SCO5075	actVI-orf4	putative oxidoreductase	-0.803786	-1.19316	0.00124558	1.19052e-05
SCO5080	actVA5	putative hydrolase	-0.789261	-1.05892	0.0107262	0.00112681
SCO5083	actII-2	putative actinorhodin transporter	-0.678378	-1.39233	0.0456101	0.000193783
SCO5088	actI-orf2	actinorhodin polyketide beta-ketoacyl synthase beta subunit	-0.860661	-1.15864	0.0123351	0.00142818
SCO5124		hypothetical protein	0.414967	0.843593	0.060578	0.00046453
SCO5128		putative membrane protein	0.621736	1.60042	0.169997	0.00117667
SCO5145		conserved hypothetical protein	-0.510789	-1.175	0.0509624	6.34212e-05
SCO5166		putative helicase	-0.308698	-0.953612	0.229703	0.000743645
SCO5173		conserved hypothetical protein	-0.655638	-1.11879	0.0290777	0.000540357
SCO5174		putative transferase	-0.277147	-0.857285	0.241541	0.000953099
SCO5192		hypothetical protein	1.79544	1.91984	9.52081e-06	3.97946e-06
SCO5195		conserved hypothetical protein	0.246173	0.809919	0.27418	0.00103515
SCO5228		putative acetyltransferase	0.624477	0.932573	0.0053993	0.000115771
SCO5280		putative ATP-binding protein	0.103724	0.818339	0.655223	0.00136935
SCO5285	lon	ATP-dependent protease	-0.376422	-0.686195	0.0418063	0.000611944
SCO5312		pyridoxamine 5'-phosphate oxidase family protein	1.25401	0.868592	6.66583e-05	0.0036308
SCO5368	atpE	ATP synthase C chain	-0.364467	-1.00933	0.192864	0.00100175
SCO5372	atpG	ATP synthase gamma chain	-0.186707	-1.07592	0.457231	0.000160582
SCO5396		putative cellulose-binding protein	0.953436	0.615182	0.000483083	0.0189167
SCO5424	ackA	acetate kinase	0.818191	0.516346	0.000254347	0.0156422
SCO5428		putative integral membrane transport protein	0.17991	1.10299	0.524675	0.000529876
SCO5439		putative helicase	-0.626811	-1.00963	0.0214658	0.000553393
SCO5465		putative NADPH oxidoreductase coenzyme F420 dependent	0.670531	-0.0145269	0.000725803	0.937003
SCO5466		putative hydrolase	0.809994	0.364744	0.000203264	0.0717637
SCO5530		putative membrane protein	0.908698	1.25149	0.0032988	0.000153348
SCO5532		putative transcriptional regulator	0.414631	1.27406	0.184682	0.000258859
SCO5538	cvnC2	conserved hypothetical protein SC1C2.19c	0.881052	1.29297	0.0172607	0.00100512
SCO5582	nsdA	putative negative regulator of differentiation	0.926433	0.320095	0.000274181	0.173244
SCO5610		hypothetical protein SC2E1.27c	1.12673	1.25329	3.43141e-05	8.84686e-06
SCO5645		conserved hypothetical protein SC6A9.22c	1.10807	0.882928	6.84396e-09	7.69394e-07
SCO5660		putative secreted peptidase	0.532168	1.04076	0.0449673	0.000456101
SCO5746		hypothetical protein SC7C7.01	1.48794	1.55443	7.17828e-07	3.78143e-07
SCO5751		putative membrane protein	0.724188	0.325704	4.82827e-05	0.0453764
SCO5770	recX	putative recombination regulatory protein	-0.875736	-1.08302	0.000361779	3.13583e-05
SCO5781		putative secreted protein	0.874067	1.17514	0.0043743	0.00034306
SCO5842		putative acyl-CoA synthetase	0.719626	1.06687	0.00888583	0.000276001
SCO5865		hypothetical protein SC2E9.06	0.59552	0.932249	0.0297221	0.00142165
SCO5917		putative MerR-family transcriptional regulator	0.706239	1.19784	0.0410637	0.0011825
SCO5922		possible oxidoreductase	0.637798	0.882206	0.00393656	0.000178061
SCO6047		ABC-transporter ATP-binding protein	0.703094	1.00849	0.001362	2.24212e-05
SCO6060	murC	putative UDP-N-acetylmuramoyl-L-alanine ligase	0.609866	0.926567	0.00151147	1.07953e-05
SCO6200		hypothetical protein SC2G5.21c	0.670362	0.933361	0.0113376	0.000837235
SCO6201	gcl	putative glyoxylate carboligase	0.573118	0.598805	0.00067729	0.000492587
SCO6232		putative beta-mannosidase	0.112426	0.786547	0.546109	0.000194472
SCO6234	manA	secreted beta-mannosidase	0.326048	0.660661	0.0528054	0.00033375
SCO6244		conserved hypothetical protein	-0.720241	-0.785964	0.00208492	0.00100157
SCO6277	cpkE	putative epoxide hydrolase	-0.285816	-0.768852	0.168894	0.000735952
SCO6373		putative integral membrane protein	0.426644	1.22372	0.142093	0.000172276
SCO6374		putative membrane sugar transferase	-0.583497	-0.919482	0.0114986	0.000219051
SCO6470		putative MaoC-like protein (Acyl dehydratase)	0.694369	1.15022	0.00157072	3.28109e-06
SCO6489		conserved hypothetical protein	1.45507	0.983395	1.02513e-05	0.00145061
SCO6548		putative secreted cellulase	0.203736	0.788145	0.293856	0.000287111
SCO6593		hypothetical protein	0.296328	1.11175	0.285378	0.000370581
SCO6632		hypothetical protein SC4G2.06	0.663965	0.924786	0.0115293	0.000861954
SCO6682	ramS	putative developmental protein	0.604457	1.00754	0.0292228	0.00069055
SCO6691		putative Tat dependent secreted protein	0.909736	0.292041	0.000270021	0.204281
SCO6737		hypothetical protein	0.865189	1.04488	0.00467345	0.00103039
SCO6743		putative transcriptional accessory protein	-0.268625	-0.616668	0.137216	0.00141444
SCO6753		putative nucleotide sugar-1-phosphate transferase	-0.721953	-0.831911	0.000859488	0.000208789
SCO6777		putative beta-lactamase	0.82564	1.21408	0.00353736	6.96382e-05
SCO6859		hypothetical protein SC7F9.11c	1.11517	1.42221	2.97222e-05	7.54117e-07
SCO6873		hypothetical protein SC7F9.25c	0.778988	0.46096	0.000289282	0.023746
SCO6879		hypothetical protein	0.871601	1.08763	0.000787473	7.5171e-05
SCO6887		hypothetical protein SC7F9.39	0.521269	0.871973	0.0237166	0.000441392
SCO6888		hypothetical protein SC7F9.40	0.946967	0.976041	0.00190623	0.00164171
SCO6896		putative integral membrane protein	0.667331	0.974397	0.00664466	0.000206767
SCO6900		hypothetical protein SC1B2.06	0.579027	1.07904	0.0515055	0.000769797
SCO6939		conserved hypothetical protein SC1G8.11c.	0.259432	0.91852	0.289652	0.000686293
SCO7006		putative oxidoreductase.	0.63069	0.936865	0.00951499	0.000311559
SCO7021		putative secreted protein.	0.47608	0.659266	0.00730595	0.00045803
SCO7054		putative PadR-like family transcriptional regulator	1.04766	1.01915	1.46654e-05	2.67914e-05
SCO7062		putative methylase	0.464094	0.885403	0.0660222	0.00103012
SCO7080		putative insertion element transposase.	0.732485	0.320162	0.000155136	0.0740656
SCO7089		probable two-component system sensor kinase	-0.824978	-0.275218	0.000765538	0.229863
SCO7172		putative membrane protein	0.314272	0.927159	0.225078	0.00104887
SCO7298		putative thioredoxin reductase.	1.0347	1.32061	0.000797539	5.282e-05
SCO7306	wblK	whiB-family transcriptional regulator	0.477214	1.22719	0.0610736	2.48804e-05
SCO7318		putative membrane protein	-1.17386	-1.25667	5.63456e-05	2.66487e-05
SCO7344		putative secreted protein	1.56515	0.984577	8.36348e-06	0.00246134
SCO7485		putative oxidoreductase	0.899026	0.734209	2.14563e-05	0.000344172
SCO7524		conserved hypothetical protein	-0.745477	-1.10017	0.000167717	7.56685e-07
SCO7592		conserved hypothetical protein	0.837927	1.00947	0.00463949	0.00111855
SCO7631		putative Tat dependent secreted protein	0.72965	0.989231	0.0047341	0.000296484
SCO7686		putative cytochrome P450	1.02334	1.18363	0.00344035	0.00104981
SCO7697		putative secreted phytase	1.08809	0.70562	8.68389e-05	0.00717749
SCO7725		hypothetical protein SC8D11.16	1.02985	0.622336	1.47848e-05	0.00457752
SCO7743		hypothetical protein SC8D11.34c	0.574461	1.57325	0.136424	0.000246208
SCO7771		pseudogene, conserved hypothetical protein	0.231573	1.36315	0.497813	0.00033292
